# Supplementary material for: Cycloolivil Isolated from Nardostachys jatamansi Inhibits TNF-α/IFN-γ-Induced Chemokine Production by Blocking NF-κB and JAK/STAT Activation in HaCaT Keratinocytes
Source: Int J Mol Sci. 2024 Mar 15;25(6):3342. doi: 10.3390/ijms25063342 (PMC10969846; doi:10.3390/ijms25063342)
Supplement: Supplementary file 1 [file ijms-25-03342-s001.zip]

Archive with 1 entries (1 files):
- ijms-2879527-supplementary.pdf
